# Supplementary material for: Integrative Study of the Life Cycle in the Marine Protist Thraustochytrium aureum ssp. strugatskii
Source: Int J Mol Sci. 2025 Nov 22;26(23):11302. doi: 10.3390/ijms262311302 (PMC12692134; doi:10.3390/ijms262311302)
Supplement: Supplementary file 1 [file ijms-26-11302-s001.zip]

Archive with 3 entries (3 files):
- Supplementary Video_Zoosporangium 3D-reconstruction.mov
- Supplementary Figures.pdf
- Supplementary Tables.xlsx
