# Supplementary material for: Integrative Study of the Life Cycle in the Marine Protist Thraustochytrium aureum ssp. strugatskii
Source: Int J Mol Sci. 2025 Nov 22;26(23):11302. doi: 10.3390/ijms262311302 (PMC12692134; doi:10.3390/ijms262311302)
Supplement: Supplementary file 1 [file ijms-26-11302-s001.zip › Supplementary Tables.xlsx]

## Sheet: Table S1
Supplementary Table 1. Data on cell volume and nuclear number in laboratory culture of Thraustochytrium aureum ssp.strugatskii grown in standard FAND medium.
Each data point represents a single cell reconstructed from confocal laser scanning microscopy z-stacks, with quantitative measurements of cell volume and nuclear count.
Cell ID	Nucleus number	Cell volume, mkm3
cell 1	1	74.85
cell 2	1	44.94
cell 3	1	139.63
cell 4	1	59.26
cell 5	1	64.85
cell 6	1	55.47
cell 7	1	55.3
cell 8	1	49.73
cell 9	1	36.17
cell 10	1	32.35
cell 11	1	37.25
cell 12	1	40.98
cell 13	1	44.46
cell 14	1	44.84
cell 15	1	41.51
cell 16	1	32.87
cell 17	1	47.7
cell 18	1	52.15
cell 19	2	387.93
cell 20	2	518.17
cell 21	2	340.26
cell 22	2	427
cell 23	2	266.91
cell 24	2	324.31
cell 25	2	358.05
cell 26	2	756.94
cell 27	2	605.27
cell 28	4	997.28
cell 29	4	514.39
cell 30	4	841.59
cell 31	4	120.43
cell 32	4	1186.59
cell 33	4	1632.58
cell 34	4	661.38
cell 35	4	952.1
cell 36	4	599.52
cell 37	4	219.77
cell 38	8	610.43
cell 39	8	1216.32
cell 40	8	1159.37
cell 41	8	969.19
cell 42	8	837.74
cell 43	8	937.92
cell 44	8	824.86
cell 45	8	831.88
cell 46	8	606.65
cell 47	16	1317.32
cell 48	16	1368.84
cell 49	16	2486.72
cell 50	16	1456.948
cell 51	16	1623.51
cell 52	16	1538.71
cell 53	16	2002.44
cell 54	16	1084.84
cell 55	16	848.01
cell 56	16	1007.38
cell 57	32	4275.01
cell 58	32	2340.97
cell 59	32	1770.84
cell 60	32	4012.92
cell 61	32	3198.82
cell 62	64	2740.42
cell 63	64	1812.91
cell 64	128	8578.02
cell 65	128	8351.95
cell 66	128	8221.75
cell 67	128	8913.86
cell 68	128	12256.14

## Sheet: Table S2
Supplementary Table 2. Data on optical density of laboratory culture of Thraustochytrium aureum ssp.strugatskii over time for four media: FAND, FAND supplemented with glucose (FANDg), YT, and YT supplemented with glucose (YTg).
Each data point represents an OD level in corresponding well for three dilution levels: undiluted (D1), 1:4 dilution (D2), and 1:8 dilution (D3).
Group	Day 1	Day 2	Day 3	Day 4	Day 5	Day 6	Day 7
FAND_1_D1	0.001	0.01	0.069	0.092	0.159	0.236	0.262
FAND_2_D1	0.001	0.009	0.067	0.093	0.149	0.225	0.258
FAND_3_D1	0	0.01	0.067	0.095	0.151	0.228	0.273
FANDg_1_D1	-0.002	0.007	0.085	0.282	0.397	0.495	0.597
FANDg_2_D1	0.012	0.01	0.085	0.268	0.424	0.556	0.643
FANDg_3_D1	0.002	0.01	0.086	0.276	0.388	0.48	0.57
YT_1_D1	-0.001	0.002	0.063	0.164	0.199	0.241	0.267
YT_2_D1	0.002	0.004	0.063	0.158	0.194	0.234	0.257
YT_3_D1	0.002	0.005	0.072	0.174	0.202	0.239	0.263
YTg_1_D1	-0.002	0.001	0.044	0.149	0.169	0.188	0.215
YTg_2_D1	0	0.003	0.047	0.149	0.17	0.184	0.207
YTg_3_D1	0.001	0.005	0.047	0.15	0.171	0.189	0.204
FAND_1_D2	-0.004	-0.002	0.011	0.02	0.023	0.025	0.035
FAND_2_D2	-0.003	0	0.013	0.021	0.024	0.025	0.034
FAND_3_D2	-0.001	0.003	0.015	0.023	0.028	0.031	0.038
FANDg_1_D2	0.001	0.001	0.018	0.053	0.105	0.171	0.235
FANDg_2_D2	0.001	0.002	0.02	0.058	0.119	0.196	0.26
FANDg_3_D2	0.002	0.003	0.022	0.064	0.125	0.214	0.283
YT_1_D2	0	0.005	0.1	0.151	0.176	0.17	0.159
YT_2_D2	0.001	0.005	0.091	0.135	0.158	0.153	0.144
YT_3_D2	-0.001	0.007	0.091	0.137	0.148	0.154	0.15
YTg_1_D2	0	0.006	0.086	0.138	0.157	0.164	0.17
YTg_2_D2	0	0.006	0.088	0.138	0.153	0.162	0.159
YTg_3_D2	0.002	0.01	0.092	0.137	0.154	0.163	0.172
FAND_1_D3	-0.006	0.001	0.006	0.011	0.014	0.014	0.014
FAND_2_D3	-0.004	0.003	0.007	0.013	0.015	0.014	0.015
FAND_3_D3	0.001	0.011	0.014	0.018	0.022	0.024	0.027
FANDg_1_D3	-0.001	0	0.008	0.016	0.026	0.038	0.055
FANDg_2_D3	-0.001	0.002	0.009	0.018	0.026	0.038	0.051
FANDg_3_D3	0	0.004	0.013	0.021	0.034	0.049	0.061
YT_1_D3	0	0.003	0.059	0.085	0.084	0.079	0.072
YT_2_D3	0.001	0.005	0.053	0.082	0.081	0.075	0.068
YT_3_D3	0	0.006	0.053	0.089	0.095	0.091	0.081
YTg_1_D3	-0.003	0	0.045	0.085	0.103	0.161	0.193
YTg_2_D3	-0.003	0.002	0.045	0.088	0.101	0.15	0.181
YTg_3_D3	-0.001	0.004	0.053	0.098	0.122	0.204	0.245

## Sheet: Table S3
Supplementary Table 3. Data on Thraustochytrium aureum ssp.strugatskii cells growth dinamics under three dilution conditions of FAND medium.
		Distribution parameters:						Parameters of the logistic model:			Data on cell diameter in time point:
Cell ID	Dilution	max_diameter	initial_diameter	final_diameter	growth_rate	doubling_time	lifespan	K	r	t_mid	5 min	10 min	15 min	20 min	25 min	30 min	35 min	40 min	45 min	50 min	55 min	60 min	65 min	70 min	75 min	80 min	85 min	90 min	95 min	100 min	105 min	110 min	115 min	120 min	125 min	130 min	135 min	140 min	145 min	150 min	155 min	160 min	165 min	170 min	175 min	180 min	185 min	190 min	195 min
cell1	no dilution	13.2288	5.48652	13.2288	0.569982	13.5833	13.5833	38.3895	0.085289	21.9667	5.48652	5.08835	5.38616	5.35713	5.37161	5.31322	4.96423	5.38616	5.37161	5.38616	5.45802	5.61305	5.41504	5.6958	5.70942	5.75031	5.8043	5.87104	5.83111	5.92394	5.87104	5.98945	6.06707	6.07986	6.18162	6.21941	6.28174	6.19428	6.30652	6.21941	6.29419	6.31892	6.40468	6.34356	6.42899	6.47733	6.48941	6.57294	6.62023
cell2	no dilution	15.1728	8.1895	15.1728	0.566215	12.3333	12.3333	41.0182	0.0771601	20.7167	8.1895	8.34978	8.24644	8.15132	7.8292	7.62738	7.70874	7.46199	7.31421	7.47248	7.02048	7.42007	7.72894	7.39902	7.63764	7.7993	7.52444	7.77927	7.14158	7.7592	7.88873	7.77927	7.86894	7.89865	7.8292	7.71889	7.7592	7.90848	7.97725	7.96743	8.20852	8.03569	8.07442	8.07442	8.05508	8.09371	8.35915	8.31233	8.30298
cell3	no dilution	14.6711	5.96335	14.6711	0.629476	13.8333	13.8333	41.3526	0.0844002	22.2167	5.96335	5.87104	5.97636	6.10546	6.10546	5.97636	5.6958	5.91081	6.0024	5.95021	5.96335	5.97636	5.84442	6.01544	6.04131	6.01544	5.96335	6.06707	6.05415	6.15634	5.98945	6.19428	6.26936	6.31892	6.34356	6.38028	6.31892	6.3681	6.38028	6.44116	6.48941	6.48941	6.60849	6.65552	6.69054	6.76011	6.737	6.8061	6.85178
cell4	no dilution	13.0925	6.8061	12.9367	0.500454	12.5613	12.25	35.2384	0.0789248	20.6333	6.8061	6.28174	6.9759	7.14158	7.09777	6.77169	6.34356	6.26936	6.35579	6.4532	6.4532	6.3312	6.16905	6.34356	6.46533	6.35579	6.5134	6.42899	6.4169	6.5373	6.28174	6.5373	6.54927	6.60849	6.60849	6.58484	6.62023	6.58484	6.58484	6.62023	6.64375	6.69054	6.8061	6.69054	6.74861	6.76011	6.82898	6.85178	6.95351
cell5	no dilution	9.95196	7.18513	9.95196	0.265616	10.4167	10.4167	24.2822	0.0471339	18.8	7.18513	7.19602	7.16339	7.19602	7.17431	7.22841	7.32491	7.33551	7.33551	7.32491	7.36737	7.34617	7.40959	7.46199	7.39902	7.46199	7.50368	7.66816	7.54514	7.52444	7.63764	7.63764	7.66816	7.6069	7.6069	7.66816	7.63764	7.64788	7.77927	7.77927	7.8292	7.90848	7.80925	7.98698	7.84909	7.96743	7.95767	7.92818	7.94783
cell6	no dilution	12.0049	5.29858	11.9659	0.597071	11.2321	11.1667	29.8672	0.1	14.8771	5.29858	5.28378	5.28378	5.41504	5.40056	5.47235	5.52906	5.48652	5.57115	5.52906	5.64077	5.65452	5.6958	5.72312	5.77737	5.84442	5.87104	5.92394	5.97636	5.97636	6.01544	6.05415	6.10546	6.11827	6.18162	6.21941	6.2068	6.39254	6.4169	6.5134	6.5373	6.58484	6.71381	6.70223	6.78315	6.9759	7.21766	7.37791	7.37791
cell7	no dilution	11.2815	6.39254	11.2538	0.448736	10.895	10.8333	18.7455	0.1	7.03814	6.39254	6.40468	6.34356	6.40468	6.44116	6.44116	6.47733	6.5373	6.52531	6.5373	6.52531	6.54927	6.60849	6.65552	6.56111	6.64375	6.71381	6.67892	6.72546	6.72546	6.737	6.77169	6.77169	6.8176	6.79468	6.8061	6.87451	6.9085	7.03153	7.05368	7.05368	7.08681	7.1307	7.26075	7.31421	7.31421	7.27144	7.77927	7.83919
cell8	no dilution	11.2815	6.39254	11.2538	0.448736	10.895	10.8333	18.7455	0.1	7.03814	6.39254	6.40468	6.34356	6.40468	6.44116	6.44116	6.47733	6.5373	6.52531	6.5373	6.52531	6.54927	6.60849	6.65552	6.56111	6.64375	6.71381	6.67892	6.72546	6.72546	6.737	6.77169	6.77169	6.8176	6.79468	6.8061	6.87451	6.9085	7.03153	7.05368	7.05368	7.08681	7.1307	7.26075	7.31421	7.31421	7.27144	7.77927	7.83919
cell9	no dilution	12.8095	5.02667	12.73	0.669859	11.6186	11.5	38.4284	0.1	19.6583	5.02667	5.10359	5.05761	5.13406	5.08835	5.14929	5.13406	5.19447	5.26906	5.26906	5.29858	5.31322	5.35713	5.38616	5.44377	5.50078	5.51488	5.51488	5.52906	5.57115	5.64077	5.62687	5.68204	5.65452	5.68204	5.73667	5.8043	5.83111	5.91081	5.87104	5.87104	5.92394	5.89755	5.97636	6.05415	6.13095	6.11827	6.21941	6.23188
cell10	no dilution	12.3254	4.85295	12.3254	0.695116	10.75	10.75	32.6824	0.0932189	19.1333	4.85295	4.88498	4.78824	4.91681	4.86906	5.01107	4.90099	4.97985	5.01107	5.02667	5.05761	5.14929	5.13406	5.20952	5.13406	5.19447	5.23937	5.34249	5.35713	5.37161	5.35713	5.40056	5.44377	5.5572	5.50078	5.59908	5.6958	5.73667	5.7638	5.81767	5.8043	6.02833	6.06707	6.15634	6.15634	6.24443	6.25686	6.34356	6.3312
cell11	no dilution	15.3008	4.96423	15.3008	0.832475	12.4167	12.4167	41.839	0.1	20.8	4.96423	4.91681	4.90099	4.96423	4.99555	5.02667	5.08835	5.07294	5.08835	5.16435	5.16435	5.23937	5.17949	5.25418	5.31322	5.37161	5.40056	5.35713	5.37161	5.44377	5.44377	5.42937	5.44377	5.50078	5.5572	5.59908	5.62687	5.70942	5.72312	5.7908	5.73667	5.8578	5.87104	5.81767	5.97636	5.96335	5.98945	5.95021	5.98945
cell12	no dilution	12.0955	4.83692	11.9593	0.601894	12.0596	11.8333	36.2377	0.0912851	20.2167	4.83692	4.88498	4.86906	4.93271	4.88498	4.97985	4.88498	4.99555	5.07294	5.11891	5.16435	5.16435	5.14929	5.26906	5.31322	5.38616	5.42937	5.54309	5.54309	5.62687	5.6958	5.81767	5.81767	5.8578	5.95021	5.98945	6.06707	6.04131	6.18162	6.07986	6.19428	6.28174	6.30652	6.38028	6.4532	6.5134	6.60849	6.64375	6.69054
cell13	no dilution	9.59288	5.50078	9.56843	0.32981	12.4075	12.3333	25.0059	0.0624534	20.7167	5.50078	5.5572	5.57115	5.57115	5.58519	5.64077	5.77737	5.72312	5.66835	5.75031	5.7638	5.77737	5.75031	5.73667	5.75031	5.84442	5.8578	5.8578	5.83111	5.92394	5.93714	5.98945	6.01544	5.98945	6.04131	6.05415	6.09273	6.07986	6.10546	6.11827	6.2068	6.18162	6.18162	6.19428	6.25686	6.21941	6.3312	6.28174	6.4169
cell14	no dilution	9.66574	5.08835	9.66574	0.48183	9.5	9.5	27.3664	0.0830267	17.8833	5.08835	5.11891	5.17949	5.20952	5.23937	5.25418	5.34249	5.34249	5.41504	5.47235	5.51488	5.47235	5.45802	5.54309	5.59908	5.62687	5.57115	5.62687	5.64077	5.77737	5.81767	5.75031	5.77737	5.87104	5.83111	5.87104	5.87104	5.92394	5.93714	5.93714	5.92394	5.97636	6.04131	6.19428	6.09273	6.16905	6.28174	6.28174	6.3681
cell15	no dilution	11.6823	4.73919	11.6823	0.559176	12.4167	12.4167	29.8011	0.1	17.0527	4.73919	4.6895	4.80456	4.78824	4.72264	4.75555	4.8207	4.73919	4.78824	4.86906	4.78824	4.88498	4.80456	4.93271	5.01107	5.0421	4.93271	5.02667	5.11891	5.10359	5.14929	5.14929	5.20952	5.29858	5.31322	5.37161	5.42937	5.42937	5.50078	5.50078	5.62687	5.66835	5.6958	5.75031	5.7638	5.84442	5.83111	5.92394	5.98945
cell16	no dilution	9.62535	4.65612	9.503	0.559256	8.88543	8.66667	28.876	0.1	15.6534	4.65612	4.6225	4.70617	4.73919	4.75555	4.73919	4.70617	4.83692	4.83692	4.72264	4.88498	4.93271	4.94843	4.97985	5.02667	5.05761	5.13406	5.08835	5.22441	5.23937	5.29858	5.35713	5.47235	5.61305	5.72312	5.6958	5.77737	5.8578	5.98945	5.97636	6.13095	5.88436	6.25686	6.3681	6.31892	6.4532	6.59663	6.63205	6.69054
cell17	no dilution	7.7592	4.88498	7.68856	0.42586	6.7492	6.58333	20.8311	0.1	11.4696	4.88498	4.85295	4.91681	4.93271	4.94843	4.96423	5.02667	5.01107	5.10359	5.13406	5.13406	5.13406	5.16435	5.25418	5.35713	5.32793	5.44377	5.42937	5.45802	5.50078	5.61305	5.65452	5.75031	5.87104	5.98945	5.96335	6.01544	6.11827	6.23188	6.15634	6.21941	5.87104	6.38028	6.3681	6.34356	6.48941	6.56111	6.48941	6.5373
cell18	no dilution	11.3229	4.8207	11.3229	0.661244	9.83333	9.83333	33.9688	0.1	17.173	4.8207	4.80456	4.90099	4.88498	4.86906	4.85295	4.86906	4.94843	4.99555	4.96423	5.02667	5.08835	5.07294	5.08835	5.13406	5.25418	5.34249	5.31322	5.35713	5.40056	5.52906	5.51488	5.61305	5.77737	5.8578	5.8578	6.04131	6.06707	6.15634	6.19428	6.23188	6.04131	6.3681	6.4532	6.5134	6.63205	6.59663	6.60849	6.69054
cell19	no dilution	9.97547	5.0421	9.90483	0.566532	8.70803	8.58333	29.9264	0.1	15.46	5.0421	4.90099	4.96423	5.01107	4.99555	5.10359	5.05761	5.16435	5.16435	5.25418	5.28378	5.28378	5.28378	5.34249	5.41504	5.45802	5.51488	5.50078	5.57115	5.6958	5.6958	5.65452	5.68204	5.8578	5.88436	5.87104	6.0024	6.01544	6.07986	6.13095	6.18162	6.05415	6.4169	6.50136	6.60849	6.62023	6.79468	6.72546	6.8061
cell20	no dilution	15.2906	4.23511	15.2906	0.690966	16	16	44.268	0.1	22.686	4.23511	4.17957	4.21673	4.30813	4.25356	4.36217	4.25356	4.32627	4.29007	4.34419	4.17957	4.41541	4.4855	4.41541	4.55452	4.30813	4.23511	4.06608	4.52014	4.57168	4.58863	4.30813	4.73919	4.73919	4.73919	4.90099	4.77199	4.78824	4.94843	5.10359	5.0421	5.07294	5.29858	5.31322	5.44377	5.54309	5.5572	5.61305	5.57115
cell21	no dilution	8.98852	4.70617	8.79557	0.43815	9.7737	9.33333	20.714	0.1	12.2904	4.70617	4.67291	4.73919	4.75555	4.73919	4.6895	4.73919	4.77199	4.86906	4.8207	4.90099	4.94843	4.93271	4.94843	5.0421	5.01107	5.01107	5.08835	5.14929	5.17949	5.20952	5.25418	5.31322	5.47235	5.51488	5.57115	5.65452	5.64077	5.7638	5.81767	5.84442	5.64077	5.97636	6.0024	6.02833	5.97636	6.07986	5.96335	6.04131
cell1	dilution 1:4	12.5076	6.9759	12.4513	0.631782	8.75565	8.66667	37.5227	0.0932459	16.3922	6.9759	7.00931	6.96467	7.06477	7.06477	7.09777	7.11971	7.15254	7.14158	7.29286	7.21766	7.44106	7.31421	7.43061	7.43061	7.58645	7.50368	7.61719	7.62738	7.6069	7.62738	7.63764	7.64788	7.87888	7.91838	7.93805	7.95767	8.02594	8.04535	8.06471	8.03569	8.12253	8.09371	8.20852	8.20852	8.16084	8.28418	8.37779	8.42416
cell2	dilution 1:4	11.5749	6.70223	11.487	0.526768	9.25019	9.08333	34.7248	0.0844333	17.3724	6.70223	6.72546	6.737	6.8176	6.82898	6.93104	6.85178	6.94224	6.96467	7.07576	7.09777	7.2068	7.19602	7.10879	7.19602	7.27144	7.24996	7.39902	7.34617	7.36737	7.38851	7.40959	7.45158	7.55551	7.54514	7.59668	7.55551	7.69866	7.69866	7.73907	7.65803	7.72894	7.7692	7.80925	7.83919	7.7993	7.86894	7.94783	7.95767
cell3	dilution 1:4	13.1992	6.3312	13.1992	0.643878	10.6667	10.6667	39.3155	0.0884792	19.05	6.3312	6.3312	6.39254	6.40468	6.40468	6.44116	6.56111	6.60849	6.59663	6.62023	6.62023	6.79468	6.70223	6.77169	6.71381	6.82898	6.8176	6.98703	6.9759	6.95351	6.9759	7.00931	7.05368	7.26075	7.29286	7.36737	7.32491	7.48286	7.53484	7.54514	7.56578	7.67837	7.66816	7.65803	7.7491	7.7993	7.85906	7.86894	7.90848
cell4	dilution 1:4	12.1341	6.0024	11.9919	0.532401	11.5171	11.25	36.3334	0.08615	19.6333	6.0024	6.01544	5.97636	6.13095	6.09273	6.01544	6.06707	6.13095	6.13095	6.11827	6.16905	6.06707	6.15634	6.2068	6.2068	6.2068	6.24443	6.30652	6.34356	6.39254	6.40468	6.39254	6.38028	6.58484	6.57294	6.67892	6.65552	6.76011	6.78315	6.8176	6.84044	6.88589	6.94224	6.99823	6.91973	7.04266	7.06477	7.15254	7.16339
cell5	dilution 1:4	10.1152	7.2068	10.1152	0.193894	15	15	24.1884	0.0503879	23.3833	7.2068	6.82898	6.38028	6.30652	6.4532	6.3681	6.30652	6.16905	6.34356	6.2068	6.25686	6.16905	6.19428	6.15634	6.2068	6.18162	6.18162	6.15634	6.23188	6.14371	6.16905	6.2068	6.23188	6.2068	6.21941	6.25686	6.2068	6.23188	6.24443	6.28174	6.28174	6.31892	6.34356	6.38028	6.3681	6.44116	6.3681	6.42899	6.44116
cell6	dilution 1:4	10.0998	6.70223	10.0998	0.323576	10.5	10.5	27.1484	0.0670701	18.8833	6.70223	6.52531	6.52531	6.46533	6.44116	6.44116	6.5134	6.54927	6.56111	6.46533	6.52531	6.44116	6.42899	6.5134	6.5134	6.47733	6.58484	6.57294	6.5373	6.57294	6.5373	6.54927	6.60849	6.56111	6.62023	6.62023	6.54927	6.65552	6.66718	6.737	6.72546	6.737	6.737	6.8061	6.82898	6.84044	6.82898	6.87451	6.8632
cell7	dilution 1:4	12.7239	6.3681	12.7239	0.544787	11.6667	11.6667	36.9759	0.0814964	20.05	6.3681	6.40468	6.47733	6.52531	6.5134	6.56111	6.5373	6.58484	6.67892	6.70223	6.72546	6.69054	6.69054	6.74861	6.77169	6.82898	6.82898	6.8176	6.87451	6.85178	6.96467	6.98703	6.95351	6.93104	7.04266	7.09777	7.09777	7.11971	7.31421	7.34617	7.38851	7.43061	7.39902	7.46199	7.43061	7.45158	7.55551	7.54514	7.6069
cell8	dilution 1:4	11.6153	5.44377	11.6153	0.468723	13.1667	13.1667	32.6188	0.0795258	21.55	5.44377	5.41504	5.48652	5.47235	5.50078	5.44377	5.50078	5.45802	5.52906	5.50078	5.48652	5.5572	5.50078	5.52906	5.54309	5.57115	5.57115	5.61305	5.61305	5.72312	5.72312	5.8043	5.7908	5.8043	5.81767	5.8578	5.87104	5.93714	5.98945	6.02833	6.06707	6.10546	6.13095	6.11827	6.15634	6.19428	6.2068	6.25686	6.30652
cell9	dilution 1:4	11.3092	4.14209	11.3092	0.601432	11.9167	11.9167	33.9275	0.1	19.9954	4.14209	4.21673	4.17957	4.27178	4.32627	4.32627	4.30813	4.34419	4.36217	4.41541	4.39778	4.41541	4.41541	4.4855	4.57168	4.53743	4.57168	4.65612	4.60567	4.63941	4.6895	4.75555	4.72264	4.83692	4.85295	4.91681	4.85295	4.88498	4.94843	5.05761	5.11891	5.08835	5.08835	5.23937	5.29858	5.28378	5.29858	5.28378	5.26906
cell10	dilution 1:4	10.6412	4.14209	10.6412	0.509736	12.75	12.75	31.9237	0.1	20.3777	4.14209	4.23511	4.19812	4.12314	4.12314	4.12314	4.12314	4.08514	4.06608	4.04678	4.10426	4.08514	4.06608	4.10426	4.19812	4.21673	4.19812	4.29007	4.29007	4.29007	4.30813	4.34419	4.41541	4.45059	4.4855	4.55452	4.58863	4.55452	4.6895	4.63941	4.6895	4.72264	4.63941	4.75555	4.73919	4.80456	4.83692	4.85295	4.90099
cell11	dilution 1:4	9.73007	4.12314	9.73007	0.451565	12.4167	12.4167	29.1902	0.0951095	20.07	4.12314	4.02754	4.10426	4.1608	4.12314	4.14209	4.14209	4.21673	4.17957	4.17957	4.21673	4.17957	4.21673	4.23511	4.23511	4.21673	4.19812	4.29007	4.30813	4.34419	4.32627	4.37994	4.39778	4.50293	4.4855	4.50293	4.53743	4.63941	4.67291	4.67291	4.65612	4.72264	4.77199	4.77199	4.8207	4.83692	4.80456	4.85295	4.88498
cell12	dilution 1:4	8.25585	4.30813	8.25585	0.401463	9.83333	9.83333	20.1264	0.1	13.6239	4.30813	4.27178	4.30813	4.30813	4.23511	4.21673	4.23511	4.29007	4.19812	4.30813	4.34419	4.39778	4.41541	4.43311	4.43311	4.52014	4.50293	4.53743	4.57168	4.63941	4.73919	4.70617	4.70617	4.6225	4.77199	4.80456	4.75555	4.73919	4.78824	4.86906	4.88498	4.94843	4.96423	5.0421	5.05761	5.11891	5.26906	5.10359	5.13406
cell13	dilution 1:4	11.9267	4.6895	11.9267	0.461949	15.6667	15.6667	34.531	0.0839161	24.05	4.6895	4.72264	4.70617	4.63941	4.6225	4.73919	4.85295	4.78824	4.78824	4.73919	4.6895	4.72264	4.83692	4.75555	4.86906	4.73919	4.77199	4.8207	4.85295	4.85295	4.85295	4.83692	4.78824	4.83692	4.86906	4.91681	4.80456	4.88498	4.96423	4.94843	4.94843	4.90099	4.91681	5.02667	5.01107	5.01107	5.05761	4.99555	5.05761
cell14	dilution 1:4	12.6748	5.5572	12.6748	0.520802	13.6667	13.6667	34.0771	0.074403	22.05	5.5572	5.47235	5.64077	5.58519	5.57115	5.66835	5.70942	5.75031	5.77737	5.8578	6.02833	6.2068	6.10546	6.13095	6.14371	6.26936	6.38028	6.26936	6.54927	6.26936	6.64375	6.69054	6.64375	6.63205	6.70223	6.78315	6.82898	6.79468	6.87451	6.77169	6.76011	6.84044	6.64375	6.74861	6.69054	6.62023	6.8061	6.63205	6.737
cell15	dilution 1:4	14.5054	4.39778	14.4137	0.64968	15.5578	15.4167	43.5161	0.0988753	22.9654	4.39778	4.43311	4.50293	4.45059	4.53743	4.65612	4.80456	4.85295	4.78824	4.6225	4.85295	4.91681	4.8207	4.91681	4.91681	4.77199	4.75555	4.90099	4.88498	4.94843	4.97985	5.0421	4.90099	5.10359	5.02667	5.25418	5.05761	5.19447	5.22441	5.25418	5.23937	5.14929	5.26906	5.26906	5.23937	5.28378	5.32793	5.32793	5.38616
cell16	dilution 1:4	11.0157	4.55452	10.9945	0.532963	12.1232	12.0833	32.9416	0.0904764	20.4667	4.55452	4.53743	4.52014	4.63941	4.6225	4.65612	4.70617	4.72264	4.72264	4.78824	4.80456	4.86906	4.93271	4.94843	5.11891	5.11891	5.08835	5.20952	5.22441	5.22441	5.14929	5.07294	5.16435	5.17949	5.29858	5.22441	5.29858	5.26906	5.52906	5.57115	5.66835	5.48652	5.41504	5.57115	5.62687	5.58519	5.66835	5.64077	5.92394
cell17	dilution 1:4	13.352	4.39778	13.352	0.593648	15.0833	15.0833	40.0559	0.0943225	22.8709	4.39778	4.34419	4.43311	4.41541	4.46815	4.4855	4.4855	4.50293	4.50293	4.53743	4.52014	4.58863	4.57168	4.53743	4.65612	4.75555	4.78824	4.70617	4.73919	4.85295	4.78824	4.91681	4.86906	4.90099	4.94843	4.97985	4.99555	5.02667	5.07294	5.16435	5.19447	5.13406	5.40056	5.35713	5.38616	5.32793	5.42937	5.40056	5.35713
cell18	dilution 1:4	10.866	4.32627	10.866	0.52669	12.4167	12.4167	32.598	0.0936253	20.548	4.32627	4.46815	4.41541	4.41541	4.37994	4.36217	4.39778	4.43311	4.41541	4.41541	4.50293	4.4855	4.55452	4.6225	4.6895	4.6225	4.67291	4.75555	4.73919	4.85295	4.78824	4.90099	4.99555	5.05761	5.0421	5.08835	5.23937	5.05761	5.22441	5.29858	5.25418	5.28378	5.38616	5.28378	5.40056	5.44377	5.47235	5.47235	5.50078
cell19	dilution 1:4	10.092	3.92945	10.092	0.471025	13.0833	13.0833	30.2761	0.0935138	21.3138	3.92945	3.92945	3.98862	3.94933	4.00805	3.98862	4.10426	3.98862	4.00805	4.00805	3.98862	4.08514	4.00805	4.06608	4.08514	4.19812	4.23511	4.21673	4.23511	4.30813	4.30813	4.29007	4.32627	4.37994	4.46815	4.4855	4.46815	4.46815	4.55452	4.53743	4.60567	4.58863	4.70617	4.67291	4.73919	4.8207	4.83692	4.8207	4.8207
cell20	dilution 1:4	11.2052	4.25356	11.2052	0.538192	12.9167	12.9167	33.6156	0.0961486	20.9657	4.25356	4.27178	4.30813	4.25356	4.32627	4.27178	4.29007	4.34419	4.37994	4.30813	4.37994	4.34419	4.36217	4.41541	4.46815	4.43311	4.4855	4.52014	4.57168	4.6225	4.6225	4.67291	4.67291	4.67291	4.72264	4.77199	4.8207	4.85295	4.99555	4.97985	5.0421	5.10359	5.14929	5.14929	5.25418	5.22441	5.29858	5.32793	5.32793
cell1	dilution 1:16	11.2052	4.25356	11.2052	0.538192	12.9167	12.9167	33.6156	0.0961486	20.9657	4.25356	4.27178	4.30813	4.25356	4.32627	4.27178	4.29007	4.34419	4.37994	4.30813	4.37994	4.34419	4.36217	4.41541	4.46815	4.43311	4.4855	4.52014	4.57168	4.6225	4.6225	4.67291	4.67291	4.67291	4.72264	4.77199	4.8207	4.85295	4.99555	4.97985	5.0421	5.10359	5.14929	5.14929	5.25418	5.22441	5.29858	5.32793	5.32793
cell2	dilution 1:16	10.0456	5.65452	10.0456	0.411659	10.6667	10.6667	25.0591	0.068219	19.05	5.65452	5.75031	5.88436	6.02833	6.11827	5.83111	5.91081	5.77737	5.88436	5.87104	5.81767	5.81767	5.8578	5.87104	5.89755	5.87104	5.93714	5.95021	5.97636	5.98945	5.96335	5.97636	5.97636	6.05415	6.0024	6.01544	6.05415	6.07986	6.13095	6.13095	6.11827	6.19428	6.11827	6.21941	6.26936	6.25686	6.30652	6.34356	6.31892
cell3	dilution 1:16	4.10426	4.06608	4.00805	-0.00892789	0	6.5	8.78628	0.0286919	14.8833	4.06608	4.10426	3.82901	3.59792	3.61962	3.5543	3.59792	3.44294	3.46543	3.51015	3.53239	3.5543	3.53239	3.5543	3.53239	3.51015	3.51015	3.51015	3.42031	3.46543	3.46543	3.42031	3.53239	3.53239	3.46543	3.46543	3.46543	3.46543	3.51015	3.53239	3.51015	3.59792	3.53239	3.59792	3.5543	3.46543	3.57627	3.5543	3.57627
cell4	dilution 1:16	8.01626	5.0421	7.72894	0.238831	12.453	11.25	20.9898	0.0653501	19.6333	5.0421	5.02667	5.0421	5.02667	5.07294	5.08835	5.01107	5.02667	5.14929	5.07294	5.17949	5.11891	5.16435	5.13406	5.14929	5.11891	5.16435	5.13406	5.13406	5.16435	5.16435	5.17949	5.11891	5.16435	5.22441	5.16435	5.16435	5.16435	5.19447	5.17949	5.14929	5.29858	5.23937	5.25418	5.22441	5.28378	5.22441	5.25418	5.23937
cell5	dilution 1:16	8.1033	5.01107	7.70874	0.261065	11.8447	10.3333	10.1414	0.1	-1.75674	5.01107	5.13406	5.05761	5.20952	5.42937	5.16435	5.20952	5.45802	5.54309	5.72312	5.70942	5.57115	5.72312	5.73667	5.84442	5.7908	5.73667	5.7638	6.04131	5.88436	5.65452	5.87104	5.83111	5.87104	6.13095	6.21941	6.13095	6.05415	6.18162	6.25686	6.28174	6.38028	6.04131	6.3681	6.38028	6.34356	6.46533	6.4532	6.47733
cell6	dilution 1:16	7.29286	5.02667	6.85178	0.277231	8.17434	6.58333	9.87888	0.1	-0.73261	5.02667	5.07294	5.10359	5.08835	5.16435	5.07294	5.35713	5.22441	5.37161	5.54309	5.42937	5.31322	5.41504	5.31322	5.28378	5.66835	5.54309	5.37161	5.44377	5.47235	5.47235	5.8578	5.73667	5.8578	5.50078	5.61305	5.51488	5.58519	5.66835	5.59908	5.62687	5.89755	5.68204	5.91081	5.87104	5.89755	5.89755	6.05415	5.87104
cell7	dilution 1:16	6.98703	4.72264	6.18162	0.173344	13.0629	8.41667	8.45304	0.1	-2.8121	4.72264	4.8207	4.72264	4.77199	4.77199	4.83692	4.91681	4.90099	4.78824	4.83692	4.91681	5.01107	5.11891	5.01107	5.02667	4.91681	5.01107	5.02667	5.20952	5.23937	5.17949	5.11891	5.08835	5.08835	5.83111	5.40056	5.5572	5.54309	5.73667	5.61305	5.35713	5.48652	5.57115	5.48652	5.62687	5.25418	5.57115	5.66835	5.61305
cell8	dilution 1:16	7.72894	5.20952	7.66816	0.273183	9.22249	9	20.5591	0.0689372	17.3833	5.20952	5.59908	5.61305	5.54309	5.7638	5.62687	5.87104	5.6958	5.28378	5.40056	5.17949	5.34249	5.34249	5.58519	5.54309	5.01107	4.88498	4.78824	4.80456	4.85295	4.96423	4.93271	5.28378	5.01107	4.99555	4.97985	4.96423	5.07294	5.08835	5.07294	5.01107	5.14929	5.13406	5.19447	5.16435	5.32793	5.32793	5.28378	5.26906
cell9	dilution 1:16	7.64788	6.10546	7.64788	0.313713	4.91667	4.91667	15.4364	0.0336857	13.3	6.10546	6.02833	6.07986	6.07986	6.09273	6.13095	6.07986	6.14371	6.19428	6.13095	6.10546	6.18162	6.13095	6.14371	6.15634	6.16905	6.21941	6.16905	6.23188	6.19428	6.2068	6.23188	6.21941	6.24443	6.29419	6.29419	6.30652	6.31892	6.31892	6.28174	6.34356	6.3681	6.35579	6.35579	6.38028	6.44116	6.3312	6.42899	6.42899
cell10	dilution 1:16	6.5134	3.74666	6.24443	0.30585	9.04606	8.16667	11.5269	0.1	5.80351	3.74666	4.00805	4.17957	4.41541	4.29007	4.17957	4.21673	4.17957	4.27178	4.34419	4.21673	4.32627	4.37994	4.43311	4.57168	4.57168	4.6225	4.57168	4.4855	4.67291	4.46815	4.65612	4.70617	4.53743	4.88498	4.6895	4.73919	4.70617	4.80456	4.8207	4.73919	4.93271	4.94843	4.88498	5.17949	5.02667	5.01107	5.11891	4.99555
cell11	dilution 1:16	6.74861	4.12314	6.71381	0.263458	9.96544	9.83333	11.2743	0.1	5.72918	4.12314	4.17957	4.14209	4.10426	4.14209	4.25356	4.19812	4.21673	4.25356	4.21673	4.27178	4.30813	4.29007	4.34419	4.41541	4.37994	4.37994	4.37994	4.41541	4.37994	4.4855	4.46815	4.50293	4.50293	4.52014	4.55452	4.58863	4.65612	4.6895	4.63941	4.6895	4.77199	4.80456	4.80456	4.8207	4.80456	4.88498	4.90099	4.86906
cell12	dilution 1:16	6.46533	3.88955	6.39254	0.286056	9.00444	8.75	12.8591	0.1	8.62806	3.88955	3.88955	3.98862	4.02754	3.98862	3.92945	3.90963	4.00805	3.96894	4.04678	4.00805	4.02754	4.04678	4.14209	4.14209	4.19812	4.21673	4.1608	4.17957	4.19812	4.25356	4.17957	4.32627	4.32627	4.32627	4.34419	4.39778	4.46815	4.37994	4.45059	4.50293	4.53743	4.50293	4.55452	4.55452	4.6225	4.67291	4.65612	4.70617
cell13	dilution 1:16	4.90099	3.5543	4.90099	0.23765	5.66667	5.66667	8.86912	0.1	3.61757	3.5543	3.6836	3.7048	3.64101	3.7257	3.78806	3.74666	3.76733	3.76733	3.74666	3.76733	3.84925	3.84925	3.86953	3.94933	3.90963	4.02754	4.00805	4.04678	3.98862	4.06608	4.00805	4.02754	4.06608	4.10426	4.19812	4.1608	4.23511	4.1608	4.23511	4.27178	4.29007	4.30813	4.21673	4.23511	4.32627	4.36217	4.34419	4.34419
cell14	dilution 1:16	6.04131	3.94933	6.04131	0.18875	11.0833	11.0833	8.97522	0.0962867	3.28102	3.94933	4.08514	3.90963	3.88955	3.94933	3.94933	3.94933	3.84925	3.88955	3.94933	3.96894	3.94933	4.04678	4.17957	4.06608	3.96894	4.04678	4.02754	4.12314	4.12314	4.17957	4.19812	4.1608	4.19812	4.25356	4.21673	4.27178	4.19812	4.30813	4.32627	4.25356	4.29007	4.30813	4.37994	4.37994	4.34419	4.41541	4.45059	4.36217
cell15	dilution 1:16	8.93631	4.25356	8.89253	0.253035	18.5063	18.3333	12.4699	0.0825164	7.26696	4.25356	4.32627	4.34419	4.37994	4.45059	4.46815	4.52014	4.4855	4.55452	4.53743	4.67291	4.73919	4.65612	4.6895	4.67291	4.73919	4.73919	4.83692	4.78824	4.80456	4.78824	4.85295	4.83692	4.96423	4.91681	4.88498	4.90099	4.93271	5.02667	5.01107	5.0421	5.08835	5.10359	4.94843	5.20952	5.14929	5.14929	5.14929	5.25418
cell16	dilution 1:16	5.31322	3.98862	5.28378	0.155419	8.52274	8.33333	14.098	0.0609968	16.7167	3.98862	3.80851	3.84925	3.86953	3.92945	3.88955	3.92945	4.00805	3.90963	3.88955	3.90963	3.90963	3.90963	3.92945	3.98862	3.92945	3.98862	3.92945	3.92945	3.90963	3.90963	4.00805	3.94933	4.02754	4.06608	4.14209	4.12314	4.06608	4.14209	4.10426	4.08514	4.14209	4.14209	4.1608	4.21673	4.23511	4.25356	4.32627	4.29007
cell17	dilution 1:16	6.93104	4.04678	6.71381	0.248096	11.6256	10.75	12.0156	0.0754805	7.26213	4.04678	4.02754	4.57168	4.83692	4.97985	4.80456	4.6895	4.77199	4.8207	4.85295	4.63941	5.02667	4.86906	4.90099	4.8207	4.8207	4.57168	4.00805	4.25356	4.99555	4.90099	4.78824	4.34419	4.57168	5.07294	5.11891	4.55452	4.90099	4.37994	4.50293	4.43311	4.63941	4.57168	4.43311	4.90099	4.75555	4.75555	5.0421	4.96423
cell18	dilution 1:16	9.77804	4.88498	9.70603	0.448469	10.9106	10.75	29.3341	0.0945799	18.6959	4.88498	4.97985	5.02667	4.86906	4.90099	4.60567	4.57168	4.50293	4.57168	4.57168	4.53743	4.4855	4.58863	4.88498	4.6225	4.73919	4.70617	4.75555	5.16435	5.13406	5.05761	5.19447	4.93271	5.22441	5.19447	5.10359	5.28378	5.37161	5.34249	5.44377	5.16435	5.28378	5.40056	5.29858	5.52906	5.58519	5.61305	5.61305	5.70942
cell19	dilution 1:16	8.6345	4.57168	8.61641	0.301471	13.4766	13.4167	22.229	0.0632845	21.8	4.57168	4.77199	4.72264	4.63941	4.60567	4.58863	4.57168	4.58863	5.02667	5.02667	4.94843	5.17949	4.83692	5.14929	5.07294	4.99555	5.22441	5.19447	5.16435	5.07294	5.0421	5.10359	5.45802	5.22441	5.25418	5.19447	5.14929	5.28378	5.25418	5.05761	5.25418	5.38616	5.14929	5.13406	5.05761	5.10359	5.25418	5.20952	5.29858
cell20	dilution 1:16	6.04131	4.60567	6.01544	0.256322	5.60094	5.5	8.03385	0.1	-4.76184	4.60567	4.57168	4.67291	4.63941	4.63941	4.60567	5.02667	4.80456	5.16435	5.17949	5.19447	4.94843	5.34249	5.17949	5.17949	5.22441	5.47235	5.37161	5.28378	5.31322	5.38616	5.32793	5.54309	5.47235	5.38616	5.50078	5.41504	5.42937	5.40056	5.50078	5.58519	5.84442	5.91081	6.01544	5.7638	5.7908	5.7908	5.8578	5.42937
cell21	dilution 1:16	6.48941	3.94933	6.30652	0.204973	12.3923	11.5	17.9318	0.0695602	19.8833	3.94933	3.6836	3.7048	3.76733	3.92945	3.7048	3.94933	3.74666	3.7257	3.86953	3.86953	3.78806	3.80851	3.7257	3.80851	3.76733	3.94933	3.78806	3.92945	3.88955	3.98862	3.82901	4.04678	4.04678	3.98862	3.98862	3.98862	4.06608	4.08514	4.04678	4.1608	4.14209	4.14209	4.1608	4.14209	4.25356	4.21673	4.30813	4.27178
[truncated: 182 more columns]

## Sheet: Table S4
Supplementary Table 4. Data on relationship between the number of nuclei per cell and the time required for cell appearance
		Distribution characteristics:										Time required for cell appearance, hours
Number of nuclei	Number of cells	Mean	Mean±SD	Median	Min	Max	Standard deviation	Standard error	Q25	Q75	IQR	cell 1	cell 2	cell 3	cell 4	cell 5	cell 6	cell 7	cell 8	cell 9	cell 10
2	10	8.81	8.81 ± 2.34	8.625	5.25	12.25	2.33781	0.73928	7.14583	10.7292	3.58333	11.9167	5.25	5.91667	7.58333	7.83333	7	9.41667	12.25	11	9.91667
4	10	8.77	8.77 ± 0.97	8.792	6.41667	9.83333	0.965229	0.305232	8.4375	9.58333	1.14583	6.41667	8.83333	8.16667	8.5	8.75	9.83333	8.41667	9.75	9.66667	9.33333
8	10	11.24	11.24 ± 1.91	10.833	8.16667	15.3333	1.91248	0.604778	10.1042	12.125	2.02083	12.25	11.75	8.16667	10.1667	10.0833	10.9167	15.3333	10.75	9.75	13.25
16	10	14.4	14.40 ± 1.92	14.458	10.9167	18.4167	1.9213	0.607568	13.4583	14.8958	1.4375	12.5	14.3333	16.1667	10.9167	14.0833	14.5833	14.9167	18.4167	14.8333	13.25
Pairwise comparisons:
Group 1	Group 2	U-statistic	p-value	Significant after Bonferroni
2 nuclei	4 nuclei	50.0	1.0	No
2 nuclei	8 nuclei	23.5	0.049	No
2 nuclei	16 nuclei	3.0	0.0004	Yes
4 nuclei	8 nuclei	10.0	0.0028	Yes
4 nuclei	16 nuclei	0.0	0.00018	Yes
8 nuclei	16 nuclei	13.0	0.00576	Yes
